# Supplementary material for: Hair Growth Promotion and Anti-Hair Loss Effects of By-Products Arabica Coffee Pulp Extracts Using Supercritical Fluid Extraction
Source: Foods. 2023 Nov 13;12(22):4116. doi: 10.3390/foods12224116 (PMC10670875; doi:10.3390/foods12224116)
Supplement: Supplementary file 1 [file foods-12-04116-s001.zip]

Archive with 1 entries (1 files):
- foods-2609539-supplementary.pdf
